# Supplementary material for: Digital Spatial Profiling of Individual Glomeruli From Patients With Anti-Neutrophil Cytoplasmic Autoantibody-Associated Glomerulonephritis
Source: Front Immunol. 2022 Mar 2;13:831253. doi: 10.3389/fimmu.2022.831253 (PMC8924137; doi:10.3389/fimmu.2022.831253)
Supplement: Supplementary Table S4 — DSP probes list for proteins. [file Table_4.xlsx]

## Sheet: Immune Cell Profiling Core（必选
GeoMx® Immune Cell Profiling Panel Human Protein Core for nCounter
Protein Name	Gene	Accession	Full Target Name	Protein ID	Target Notes
PD-1	PDCD1	A0A0M3M0G7,Q15116	programmed cell death 1	DPROT_00004.1
CD68	CD68	P34810	CD68 molecule	DPROT_00006.1
HLA-DR	CD74	P04233	CD74 molecule, major histocompatibility complex, class II invariant chain	DPROT_00007.1
Ki-67	MKI67	P46013	marker of proliferation Ki-67	DPROT_00009.1
Beta-2-microglobulin	B2M	P61769	beta-2-microglobulin	DPROT_00010.1
CD11c	ITGAX	P20702,H3BN02	integrin, alpha X (complement component 3 receptor 4 subunit)	DPROT_00011.1
CD20	MS4A1	A0A024R507,P11836	membrane-spanning 4-domains, subfamily A, member 1	DPROT_00012.1
CD3	CD3G,CD3E,CD3D	B0YIY5,P09693,P07766,B0YIY4,P04234	CD3g molecule, gamma (CD3-TCR complex) ,CD3e molecule, epsilon (CD3-TCR complex) ,CD3d molecule, delta (CD3-TCR complex)	DPROT_00013.1
CD4	CD4	B4DT49,P01730,B0AZV7	CD4 molecule	DPROT_00014.1
CD45	PTPRC	M9MML4,A0A0A0MT22,P08575,X6R433	protein tyrosine phosphatase, receptor type, C	DPROT_00015.1
CD56	NCAM1	P13591,A0A087WWD4	neural cell adhesion molecule 1	DPROT_00016.1
CD8	CD8A	P01732,Q6ZVS2,Q8TAW8	CD8a molecule	DPROT_00017.1
CTLA4	CTLA4	P16410	cytotoxic T-lymphocyte associated protein 4	DPROT_00395.1
GZMB	GZMB	J3KQ52,Q6XGZ4,P10144,Q67BC3	granzyme B	DPROT_00019.1	High Background
PD-L1	CD274	Q0GN75,Q9NZQ7	CD274 molecule	DPROT_00021.1
PanCk	KRT1,KRT10,KRT2,KRT16,KRT5,KRT6B,KRT19,KRT6A,KRT8,KRT14,KRT3	P04264,P13645,P35908,P08779,P13647,P04259,P08727,A0A0S2Z428,P02538,Q7L4M3,P05787,P02533,P12035	keratin 1 ,keratin 10 ,keratin 2 ,keratin 16 ,keratin 5 ,keratin 6B ,keratin 19 ,keratin 6A ,keratin 8 ,keratin 14 ,keratin 3	DPROT_00022.1
SMA	ACTA2	D2JYH4,P62736	actin, alpha 2, smooth muscle, aorta	DPROT_00023.1
Fibronectin	FN1	B7ZLE5,P02751,Q6MZM7,Q9UQS6,Q6MZF4,Q6N084	fibronectin 1	DPROT_00024.1
Controls
Rb IgG				DPROT_00001.1	Negative Control
Ms IgG1				DPROT_00002.1	Negative Control
Ms IgG2a				DPROT_00003.1	Negative Control
Histone H3	HIST1H3A	P68431	histone 1, H3a	DPROT_00005.1	Positive Control
S6	RPS6	A2A3R6,P62753	ribosomal protein S6	DPROT_00008.1	Positive Control
GAPDH	GAPDH	P04406,V9HVZ4	glyceraldehyde-3-phosphate dehydrogenase	DPROT_00020.1	Positive Control
This panel includes Abcam® antibodies
This panel includes Cell Signaling Technology® antibodies
Abcam is a registered trade mark of Abcam plc
Cell Signaling Technology is a registered trademark of Cell Signaling Technology, Inc.
#REF!					#REF!

## Sheet: Immune Activation Status Module
GeoMx® Immune Activation Status Panel Human Protein Module for nCounter
Protein Name	Gene	Accession	Full Target Name	Protein ID	Target Notes
CD127	IL7R	P16871	interleukin 7 receptor	DPROT_00036.1	High Background
CD25	IL2RA	P01589,Q5W005	interleukin 2 receptor, alpha	DPROT_00037.1
CD80	CD80	A0N0P2,P33681	CD80 molecule	DPROT_00038.1
ICOS	ICOS	Q53QY6,Q9Y6W8	inducible T-cell co-stimulator	DPROT_00040.1
PD-L2	PDCD1LG2	Q9BQ51	programmed cell death 1 ligand 2	DPROT_00041.1
CD40	CD40	A0A0S2Z3C7,P25942,Q6P2H9,A0A0S2Z349	CD40 molecule, TNF receptor superfamily member 5	DPROT_00042.1
CD44	CD44	P16070	CD44 molecule (Indian blood group)	DPROT_00044.1
CD27	CD27	P26842	CD27 molecule	DPROT_00045.1
This panel includes Abcam® antibodies
This panel includes Cell Signaling Technology® antibodies
Abcam is a registered trade mark of Abcam plc
Cell Signaling Technology is a registered trademark of Cell Signaling Technology, Inc.
#REF!					#REF!

## Sheet: Immune Cell Typing Module
GeoMx® Immune Cell Typing Panel Human Protein Module for nCounter
Protein Name	Gene	Accession	Full Target Name	Protein ID	Target Notes
CD45RO	PTPRC	M9MML4,A0A0A0MT22,P08575,X6R433	protein tyrosine phosphatase, receptor type, C	DPROT_00046.1
FOXP3	FOXP3	Q9BZS1,B7ZLG1	forkhead box P3	DPROT_00047.1	Low expression in most samples
CD34	CD34	P28906	CD34 molecule	DPROT_00048.1
CD66b	CEACAM8	B4DLI3,P31997,Q0Z7S6	carcinoembryonic antigen-related cell adhesion molecule 8	DPROT_00049.1
FAP-alpha	FAP	B4DLR2,Q12884	fibroblast activation protein alpha	DPROT_00050.1
CD14	CD14	P08571	CD14 molecule	DPROT_00051.1
CD163	CD163	Q86VB7	CD163 molecule	DPROT_00052.1
This panel includes Abcam® antibodies
This panel includes Cell Signaling Technology® antibodies
Abcam is a registered trade mark of Abcam plc
Cell Signaling Technology is a registered trademark of Cell Signaling Technology, Inc.
#REF!					#REF!

## Sheet: Cell Death Module
GeoMx® Cell Death Panel Human Protein Module for nCounter
Protein Name	Gene	Accession	Full Target Name	Protein ID	Target Notes
BAD	BAD	A0A024R562,Q92934	BCL2-associated agonist of cell death	DPROT_00246.1
BCL6	BCL6	P41182,B5B0A5	B-cell CLL/lymphoma 6	DPROT_00247.1
BCLXL	BCL2L1	Q07817,Q5TE63,A0A0S2Z3C5	BCL2-like 1	DPROT_00248.1
CD95/Fas	FAS	P25445,K9J972,Q59FU8	Fas cell surface death receptor	DPROT_00249.1
GZMA	GZMA	P12544	granzyme A	DPROT_00215.1
NF1	NF1	P21359	neurofibromin 1	DPROT_00251.1
Cleaved Caspase 9	CASP9	P55211,F8VVS7	caspase 9, apoptosis-related cysteine peptidase	DPROT_00337.1
p53	TP53	K7PPA8,P04637,Q53GA5,H2EHT1,A0A087X1Q1,A0A087WXZ1,A0A087WT22	tumor protein p53	DPROT_00129.1
PARP	PARP1	A0A024R3T8,P09874	poly	DPROT_00253.1
BIM	BCL2L11	O43521,A0A0A0MRE7,A0A0C4DH20	BCL2-like 11	DPROT_00254.1
This panel includes Abcam® antibodies
Abcam is a registered trade mark of Abcam plc
#REF!					#REF!
